# Supplementary material for: Apoxyria hirtuosa (Wiedemann, 1821) comb. n., lectotype designation, redescription and identification key to species of Apoxyria Schiner, 1866 (Asilidae, Laphriinae)
Source: Zookeys. 2011 Aug 26;(125):51–7. doi: 10.3897/zookeys.125.1790 (PMC3185368; doi:10.3897/zookeys.125.1790)
Supplement: XML Treatment for Apoxyria hirtuosa [file zookeys.125.1790-treatment1.xml]

<!DOCTYPE tp:taxon-treatment
  PUBLIC "-//TaxonX//DTD Taxonomic Treatment Publishing DTD v0 20100105//EN" "tax-treatment-NSO.dtd">
<tp:taxon-treatment xmlns:tp="http://www.plazi.org/taxpub"><tp:treatment-meta><mixed-citation publication-type="journal"><person-group><name><surname>Alvim</surname><given-names>Edgar</given-names></name><name><surname>Ale-Rocha</surname><given-names>Rosaly</given-names></name><name><surname>Bravo</surname><given-names>Freddy</given-names></name></person-group><article-title><italic>Apoxyria hirtuosa</italic> (Wiedemann, 1821) comb. n., lectotype designation, redescription and identification key to species of <italic>Apoxyria</italic> Schiner, 1866  (Asilidae, Laphriinae)</article-title><source>Zookeys</source><day>26</day><month>8</month><year>2011</year><volume>2011</volume><issue>125</issue><fpage>51</fpage><lpage>57</lpage><pub-id pub-id-type="doi">10.3897/zookeys.125.1790</pub-id></mixed-citation></tp:treatment-meta><tp:nomenclature><tp:taxon-name>
                        <tp:taxon-name-part taxon-name-part-type="genus">Apoxyria</tp:taxon-name-part>
                        <tp:taxon-name-part taxon-name-part-type="species">hirtuosa</tp:taxon-name-part>
                        <object-id xmlns:xlink="http://www.w3.org/1999/xlink" xlink:type="simple">http://species-id.net/wiki/Apoxyria_hirtuosa</object-id>
                    </tp:taxon-name><tp:taxon-authority>(Wiedemann, 1821)</tp:taxon-authority><tp:taxon-status xmlns:xlink="http://www.w3.org/1999/xlink" xlink:type="simple">comb. n.</tp:taxon-status><xref ref-type="fig" rid="F1">Figs 1</xref><xref ref-type="fig" rid="F2">–7</xref><tp:nomenclature-citation-list><tp:nomenclature-citation><tp:taxon-name>Dasypogon hirtuosus</tp:taxon-name><comment><xref ref-type="bibr" rid="B17">Wiedemann 1821</xref>: 227; Wiedemann 1828: 402 ( redescription); <xref ref-type="bibr" rid="B16">Walker 1854</xref>: 443 (check list); <xref ref-type="bibr" rid="B15">Schiner 1866</xref>: 679 (check list); <xref ref-type="bibr" rid="B18">Williston 1891</xref>: 67 (catalogue); <xref ref-type="bibr" rid="B9">Kertész 1909</xref>: 128 (catalogue);</comment></tp:nomenclature-citation><tp:nomenclature-citation><tp:taxon-name>Lastauroides hirtuosus</tp:taxon-name><comment>;<xref ref-type="bibr" rid="B3">Carrera 1949</xref>: 97, Fig. 27; <xref ref-type="bibr" rid="B4">1958a</xref>: 146; <xref ref-type="bibr" rid="B5">Carrera and Vulcano 1961</xref>: 69 (prey); <xref ref-type="bibr" rid="B6">Carrera and Papavero 1962</xref>: 53 (check list); <xref ref-type="bibr" rid="B11">Hull 1962</xref>: 241, Figs 545, 1074, 1083 (check list); <xref ref-type="bibr" rid="B12">Martin and Papavero 1970</xref>: 29 (catalogue).</comment></tp:nomenclature-citation><tp:nomenclature-citation><tp:taxon-name>Neodiogmites hirtuosus</tp:taxon-name><comment>;<xref ref-type="bibr" rid="B1">Artigas and Papavero 1988</xref>: 213 (key), 151, Fig. 157; <xref ref-type="bibr" rid="B14">Papavero 2009</xref>:1 (catalogue);<xref ref-type="bibr" rid="B10">Geller-Grimm 2011</xref> (online catalogue).</comment></tp:nomenclature-citation></tp:nomenclature-citation-list></tp:nomenclature><tp:treatment-sec sec-type="Type-material examined"><title>Type-material examined.</title><p>Lectotype male (ZMHB), present designation, labeled: “Brazil\ ?, [without date] V. Olfers coll.” A red label written “Lectotype” was added. Specimen in reasonable condition, head slightly dusty, flagellum and middle leg lost, right wing mounted on permanent slides, abdomen dissected and placed in a micro-vial with glycerin, pinned together with the specimen. Paralectotypes: 1 male and 1 female, same locality as lectotype. Paralectotype male (ZMHB ) in reasonable condition, head with a<!--PageBreak--> little dust, lacking flagellum, mesonotum broken posteriorly, abdomen cracked between the second and third segment. Paralectotype female (ZMHB ) in good condition, but the mesonotum is perforated posteriorly and the left flagellum is lost.</p><p>Lectotype male: Measurements: 12.5 mm (body length excluding antennae); 9.0 mm (wings).</p></tp:treatment-sec><tp:treatment-sec sec-type="Diagnosis"><title>Diagnosis.</title><p>Face pronounced, covered by yellow pruinescence; dorsocentral setae of the same length as the scutum setae, however black; scutellum covered by short yellow setae, with several yellow long and slender apical scutellar setae; wings with r1 open.</p></tp:treatment-sec><tp:treatment-sec sec-type="Redescription"><title>Redescription:</title><p> <bold>Lectotype male.</bold> Head (<xref ref-type="fig" rid="F1">Fig. 3</xref>): face black, covered by yellow pruinescence that is denser on the sides, pronounced, not ending abruptly on upper part, occupying 2/3 of face; mystax black and yellow with some yellow setae between the antenna and facial swelling; frons black with sparse yellow pruinescence, yellow setae below and beside ocellar tubercle; vertex black; ocellar tubercle with several yellow setae; orbital setae yellow;postocular setae black with thin yellow setae between them; occiput black with yellow pruinescence, with black setae and yellow lower setae; proboscis black, <!--PageBreak-->apex obtuse, with short yellow setae ventrally; palpus black, longer than half length of proboscis, yellow setae basally and black on the remainder; antenna black, scape and pedicel almost the same length with black setae, scape with some basal yellow setae.
                    </p><p>Thorax (<xref ref-type="fig" rid="F1">Fig 1</xref>): black; second cervical sclerite black with sparse yellow pruinescence and black setae; antepronotum with black setae; postpronotum covered by yellow pruinescence and yellow setae laterally, some black setae mixed; postpronotal lobe<!--PageBreak--> with black setae anteriorly and yellow posteriorly; proepisternum and proepimeron with yellow pruinescence and yellow setae; scutum covered by short yellow setae; dorsocentral setae of the same length as the scutum setae, however black; two notopleural setae; three to four supra-alar setae and two postalar setae, all black; scutellum covered by short yellow setae, with several yellow long and slender apical scutellar setae; mesopleura covered by yellow pruinescence, except anteriorly on the anepisternum and katepisternum; anepisternum with yellow setae and some black setae posteriorly; katepisternum with yellow setae; katatergite with brownish setae.
                    </p><p>Legs (<xref ref-type="fig" rid="F1">Fig. 1</xref>): shiny black; coxae with yellowish pruinescence and yellow setae; femora covered by short yellow setae with some black setae on the dorsum; fore and hind tibiae covered by yellow setae, longer on ventral and posteroventral margin, and with dense short yellow setae on ventral margin which extend onto first tarsomere, these setae are also present on the hind tibiae, but are denser than on the other legs; fore tibia with anterodorsal, posterodorsal, and posteroventral rows of stout black setae; mid tibia with dorsal, posterodorsal, posteroventral, and ventral rows of stout black setae; hind tibia covered by yellow and black setae of different lengths, with anterodorsal, posterodorsal, and posteroventral rows of stout black setae and dense yellow setae on ventral and posteroventral margins. Tarsi covered by short yellow setae and stout black setae; claws black; pulvilli yellowish.
                    </p><p>Wing (<xref ref-type="fig" rid="F1">Fig. 4</xref>): membrane slightly infuscate; veins brown; alula reduced, but a small lobe is still distinct; r1 open, apex of R2+3 arching sharply anteriorly in 90° angle , R4 strongly sinuate, R4 and R5 diverge from each other at the wing margin, r5 open, m3 closed and petiolate; cell cup closed; haltere yellow.
                    </p><p>Abdomen (<xref ref-type="fig" rid="F1">Fig 1</xref>): black, covered by short yellow setae, longer on the sides of anterior three tergites; posterior margin of tergites 6 and 7 reddish. Terminalia (<xref ref-type="fig" rid="F2">Figs 5–7</xref>): terminalia reddish with black setae; epandrium long, with deep, rounded sulcus on apical fourth, forming long arms laterally; subepandrial sclerite with medial evagination forming laterally arms with rounded apex; cercus with two projections dorsally; gonocoxite with a claw-shaped projection on the apex and with two expansions, the second expansion with shell-shaped apex; gonostylus with rounded apex; hypandrium short and boomerang-shaped.
                    </p><p>Female (<xref ref-type="fig" rid="F1">Fig. 2</xref>): flagellum longer than scape and pedicel combined, with and a spine on the apex, black covered by brown pruinescence denser in the base; postpronotal lobe with black setae anteriorly; scutellum with some short black setae anteriorly; legs and abdomen with fewer setae than in male; terminalia pale brown.
                    </p></tp:treatment-sec><tp:treatment-sec sec-type="Distribution"><title>Distribution:</title><p> Brazil.</p></tp:treatment-sec><tp:treatment-sec sec-type="Discussion"><title>Discussion.</title><p>After the original description of <italic><tp:taxon-name>Dasypogon hirtuosus</tp:taxon-name></italic> by <xref ref-type="bibr" rid="B17">Wiedemann (1821)</xref>, the type specimens have not been examined until now. All the transfers to other genera were based on other specimens collected in Brazil (<xref ref-type="bibr" rid="B3">Carrera 1949</xref>; <xref ref-type="bibr" rid="B1">Artigas and Papavero 1988</xref>). The morphological study of the syntypes of this species revealed the lack of a spine on the prothoracic tibia, one of the most important characters to identify members of Dasypogoninae (<xref ref-type="bibr" rid="B11">Hull 1962</xref>; <xref ref-type="bibr" rid="B13">Papavero 1973</xref>; <xref ref-type="bibr" rid="B8">Dikow 2009</xref>). Moreover, the specimens studied have important characters that places them in the Laphriinae: <!--PageBreak-->the male with only six abdominal tergites visible dorsally, as defined by <xref ref-type="bibr" rid="B11">Hull (1962)</xref>, wings whit r1 open, apex of R2+3 arching sharply anteriorly in 90° angle and R4 strongly sinuate (<xref ref-type="bibr" rid="B8">Dikow 2009</xref>).
                    </p><p>Among the genera of Laphriinae, the specimens show the diagnostic characters of <italic><tp:taxon-name>Apoxyria</tp:taxon-name></italic>: numerous long and slender apical scutellar setae, the face strongly pronounced, swollen hind femora, swollen and curved hind tibia, and terminalia with a large epandrium and short and obtuse hypandrium.
                    </p><p>At the moment, the genus <italic><tp:taxon-name>Apoxyria</tp:taxon-name></italic> is known only from Brazil, now with three species: <italic><tp:taxon-name>Apoxyria apicata</tp:taxon-name></italic> Schiner, 1866<italic>, Apoxyria americana</italic> Carrera, 1955 and <italic><tp:taxon-name>Apoxyria hirtuosa</tp:taxon-name></italic> .There are insufficient data to determine their distributions in detail, because few specimens of this genus have been collected.
                    </p><fig id="F1" position="float" orientation="portrait"><label>Figures 1–4.</label><caption><p><italic><tp:taxon-name>Apoxyria hirtuosa</tp:taxon-name></italic> (Wiedemann, 1821) comb. n. <bold>1</bold> General lateral view of lectotype, male <bold>2</bold> General lateral view of paralectotype female <bold>3</bold> Frontal view of head of lectotype <bold>4</bold> Wing of lectotype. Scale = 1mm.</p></caption><graphic xmlns:xlink="http://www.w3.org/1999/xlink" xlink:href="ZooKeys-125-051-g001.jpg" position="float" orientation="portrait" xlink:type="simple"/></fig><fig id="F2" position="float" orientation="portrait"><label>Figures 5–7.</label><caption><p>Terminalia of <italic><tp:taxon-name>Apoxyria hirtuosa</tp:taxon-name></italic> (Wiedemann, 1821) comb. n., lectotype male. <bold>5</bold> Dorsal <bold>6</bold> Ventral <bold>7</bold> Lateral. Scale = 1mm. Abbeviations: apc proc goncxl-apical process gonocoxal; cerc- cercus; epand- epandrium; epand arm- epandrial arm; 1° proc goncxl-first gonocoxal process; goncx-gonocoxito; gonst-gonostylus; hypd-hypandrium; proc cerc- process cercal; ph-phallus; 2° proc goncxl- second process gonocoxal.</p></caption><graphic xmlns:xlink="http://www.w3.org/1999/xlink" xlink:href="ZooKeys-125-051-g002.jpg" position="float" orientation="portrait" xlink:type="simple"/></fig></tp:treatment-sec><ref-list><ref id="B17"><mixed-citation xmlns:xlink="http://www.w3.org/1999/xlink" xlink:type="simple"><person-group><name name-style="western"><surname>Wiedemann</surname><given-names>CRW</given-names></name></person-group> (<year>1821</year>)<source> Diptera exotica. Part 1 Kiliae 244</source>, <fpage>179</fpage>–<lpage>242</lpage>.</mixed-citation></ref><ref id="B16"><mixed-citation xmlns:xlink="http://www.w3.org/1999/xlink" xlink:type="simple"><person-group><name name-style="western"><surname>Walker</surname><given-names>F</given-names></name></person-group> (<year>1854</year>)<source> List of the specimens of dipterous insects in the collection of the British Museum, 3</source>, <fpage>507</fpage>–<lpage>775</lpage>.</mixed-citation></ref><ref id="B15"><mixed-citation xmlns:xlink="http://www.w3.org/1999/xlink" xlink:type="simple"><person-group><name name-style="western"><surname>Schiner</surname><given-names>JR</given-names></name></person-group> (<year>1866</year>)<article-title> Die Wiedemannischen Asiliden, interpretiert und in die seither errichteten neuen Gattungen eingereiht.</article-title><source>Verhandlungen der zoologisch-botanischen Gesellschaft in Wien, </source><volume>16</volume>: <fpage>649</fpage>-<lpage>722</lpage>.</mixed-citation></ref><ref id="B18"><mixed-citation xmlns:xlink="http://www.w3.org/1999/xlink" xlink:type="simple"><person-group><name name-style="western"><surname>Williston</surname><given-names>SW</given-names></name></person-group> (<year>1891</year>)<article-title> Catalogue of the described species of South American Asilidae.</article-title><source>Transaction of the American Entomological Society </source><volume>18</volume>: <fpage>67</fpage>-<lpage>91</lpage>.</mixed-citation></ref><ref id="B9"><mixed-citation xmlns:xlink="http://www.w3.org/1999/xlink" xlink:type="simple"><person-group><name name-style="western"><surname>Kertész</surname><given-names>K</given-names></name></person-group> (<year>1909</year>)<article-title> Catalogus dipterorum hucusque descriptorum (IV).</article-title><source>Oncodidae, Nemestrinidae, Mydaidae, Asilidae</source><volume>4</volume>: <lpage>348</lpage>.</mixed-citation></ref><ref id="B3"><mixed-citation xmlns:xlink="http://www.w3.org/1999/xlink" xlink:type="simple"><person-group><name name-style="western"><surname>Carrera</surname><given-names>M</given-names></name></person-group> (<year>1949</year>)<article-title> Contribuição ao conhecimento dos Asilidae neotropicais (Diptera). I. Sôbre as espécies brasileiras com esporão na tíbia.</article-title><source>Arquivos de Zoologia do Estado de São Paulo </source><volume>7</volume>: <fpage>1</fpage>-<lpage>148</lpage>.</mixed-citation></ref><ref id="B4"><mixed-citation xmlns:xlink="http://www.w3.org/1999/xlink" xlink:type="simple"><person-group><name name-style="western"><surname>Carrera</surname><given-names>M</given-names></name></person-group> (<year>1958</year>)<article-title> Dipteros de Boracéia I. Asilidae.</article-title><source>Arquivos de Zoologia do Estado de São Paulo </source><volume>13</volume> (<issue>12</issue>): <fpage>141</fpage>-<lpage>154</lpage>.</mixed-citation></ref><ref id="B5"><mixed-citation xmlns:xlink="http://www.w3.org/1999/xlink" xlink:type="simple"><person-group><name name-style="western"><surname>Carrera</surname><given-names>M</given-names></name><name name-style="western"><surname>Vulcano</surname><given-names>MA</given-names></name></person-group> (<year>1961</year>)<article-title> Relação de alguns Asilidae (Diptera) e suas presas. (IV).</article-title><source>Revista brasileira de Entomologia </source><volume>10</volume>: <fpage>67</fpage>-<lpage>80</lpage>.</mixed-citation></ref><ref id="B6"><mixed-citation xmlns:xlink="http://www.w3.org/1999/xlink" xlink:type="simple"><person-group><name name-style="western"><surname>Carrera</surname><given-names>M</given-names></name><name name-style="western"><surname>Papavero</surname><given-names>N</given-names></name></person-group> (<year>1962</year>)<article-title> Saropogonini neotropicais (Diptera, Asilidae, Dasypogoninae).</article-title><source>Studia Entomologica </source><volume>5</volume>: <fpage>39</fpage>-<lpage>64</lpage>.</mixed-citation></ref><ref id="B11"><mixed-citation xmlns:xlink="http://www.w3.org/1999/xlink" xlink:type="simple"><person-group><name name-style="western"><surname>Hull</surname><given-names>FM</given-names></name></person-group> (<year>1962</year>)<article-title> Robber Flies of the World: The Genera of the Family Asilidae.</article-title><source>Bulletin of the United States National Museum </source><volume>224</volume> (<issue>43</issue>): <fpage>1</fpage>-<lpage>906</lpage>. <ext-link ext-link-type="uri" xlink:href="http://dx.doi.org/10.5479/si.03629236.224" xlink:type="simple">doi: 10.5479/si.03629236.224</ext-link></mixed-citation></ref><ref id="B12"><mixed-citation xmlns:xlink="http://www.w3.org/1999/xlink" xlink:type="simple"><person-group><name name-style="western"><surname>Martin</surname><given-names>CH</given-names></name><name name-style="western"><surname>Papavero</surname><given-names>N</given-names></name></person-group> (<year>1970</year>)<article-title> Family Asilidae.</article-title> In: <person-group><name name-style="western"><surname>Papavero</surname><given-names>N</given-names></name></person-group> (<role>Ed</role>). <issue-title>A catalogue of the Diptera of the Americas south of the United States.</issue-title><source>Museu de Zoologia, Universidade de São Paulo 35(b)</source>: <fpage>1</fpage>-<lpage>139</lpage>.</mixed-citation></ref><ref id="B1"><mixed-citation xmlns:xlink="http://www.w3.org/1999/xlink" xlink:type="simple"><person-group><name name-style="western"><surname>Artigas</surname><given-names>JN</given-names></name><name name-style="western"><surname>Papavero</surname><given-names>N</given-names></name></person-group> (<year>1988</year>)<article-title> The American genera of Asilidae (Diptera): Keys for identification with an atlas of female spermathecae and other morphological details. II. Key to the genera of Dasypogoninae Macquart, with descriptions of new genera and species and new synonymies.</article-title><source>Gayana Zoologica</source><volume>52</volume>(<issue>3/4</issue>): <fpage>199</fpage>–<lpage>260</lpage>.</mixed-citation></ref><ref id="B14"><mixed-citation xmlns:xlink="http://www.w3.org/1999/xlink" xlink:type="simple"><person-group><name name-style="western"><surname>Papavero</surname><given-names>N</given-names></name></person-group> (<year>2009</year>)<article-title> Catalogue of Neotropical Diptera. Asilidae.</article-title><source>Neotropical Diptera </source><volume>17</volume>: <fpage>1</fpage>-<lpage>179</lpage>.</mixed-citation></ref><ref id="B10"><mixed-citation xmlns:xlink="http://www.w3.org/1999/xlink" xlink:type="simple"><person-group><name name-style="western"><surname>Geller-Grimm</surname><given-names>F</given-names></name></person-group> (<year>2010</year>)<source> Catalog of species.</source> Available from: <ext-link ext-link-type="uri" xlink:href="http://www.geller-grimm.de/catalog/specieshtm" xlink:type="simple">http://www.geller-grimm.de/catalog/specieshtm</ext-link> [accessed 25, March, 2011]</mixed-citation></ref><ref id="B13"><mixed-citation xmlns:xlink="http://www.w3.org/1999/xlink" xlink:type="simple"><person-group><name name-style="western"><surname>Papavero</surname><given-names>N</given-names></name></person-group> (<year>1973</year>)<article-title> Studies of Asilidae (Diptera) systematics and evolution. I. A preliminary classification in subfamilies.</article-title><source>Arquivos de Zoologia do Estado de São Paulo, </source><volume>23</volume> (<issue>3</issue>): <fpage>217</fpage>-<lpage>274</lpage>.</mixed-citation></ref><ref id="B8"><mixed-citation xmlns:xlink="http://www.w3.org/1999/xlink" xlink:type="simple"><person-group><name name-style="western"><surname>Dikow</surname><given-names>T</given-names></name></person-group> (<year>2009</year>)<article-title> Phylogeny of Asilidae inferred from morphological characters of imagines (Insecta: Diptera: Brachycera: Asiloidea).</article-title><source>Bulletin of the American Museum of Natural History </source><volume>319</volume>: <fpage>1</fpage>-<lpage>175</lpage>. <ext-link ext-link-type="uri" xlink:href="http://dx.doi.org/10.1206/603.1" xlink:type="simple">doi: 10.1206/603.1</ext-link></mixed-citation></ref></ref-list></tp:taxon-treatment>
